# Supplementary material for: EVI1 promotes tumor growth via transcriptional repression of MS4A3
Source: J Hematol Oncol. 2015 Mar 21;8:28. doi: 10.1186/s13045-015-0124-6 (PMC4389965; doi:10.1186/s13045-015-0124-6)
Supplement: Additional file 1: Table S1. — Gene Ontology (GO) categories overrepresented among the genes regulated in response to induction of EVI1 in U937T_EVI1-HA cells. [file 13045_2015_124_MOESM1_ESM.xlsx]

## Sheet: Tabelle1
Additional Table 1. Overrepresented Gene Ontology (GO) categories in EVI1 regulated genes
GO ID	Name	Category	Population count	Study count	Adjusted p-value
GO:0032609	Interferon-gamma production	B	20	3	0.0263
GO:0042089	Cytokine biosynthetic process	B	81	4	0.0334
GO:0042107	Cytokine metabolic process	B	82	4	0.0334
GO:0042981	Regulation of apoptosis	B	553	8	0.0466
GO:0043067	Regulation of programmed cell death	B	560	8	0.0466
GO:0051707	Response to other organism	B	201	5	0.052
GO:0045351	Type I interferon biosynthetic process	B	10	2	0.052
GO:0032606	Type I interferon production	B	11	2	0.0523
GO:0045072	Regulation of interferon-gamma biosynthetic process	B	12	2	0.0523
GO:0006915	Apoptosis	B	802	9	0.0523
GO:0012501	Programmed cell death	B	810	9	0.0523
GO:0042095	Interferon-gamma biosynthetic process	B	13	2	0.0523
GO:0008219	Cell death	B	856	9	0.0619
GO:0016265	Death	B	857	9	0.0619
GO:0001816	Cytokine production	B	153	4	0.0619
GO:0043065	Positive regulation of apoptosis	B	269	5	0.0619
GO:0042035	Regulation of cytokine biosynthetic process	B	71	3	0.0619
GO:0042036	Negative regulation of cytokine biosynthetic process	B	18	2	0.0619
GO:0043068	Positive regulation of programmed cell death	B	272	5	0.0619
GO:0009607	Response to biotic stimulus	B	272	5	0.0619
GO:0002449	Lymphocyte mediated immunity	B	87	3	0.0892
GO:0010604	Positive regulation of macromolecule metabolic process	B	459	6	0.0892
GO:0002443	Leukocyte mediated immunity	B	95	3	0.0892
GO:0002315	Marginal zone B cell differentiation	B	1	1	0.0892
GO:0002312	B cell activation during immune response	B	1	1	0.0892
GO:0002313	Mature B cell differentiation during immune response	B	1	1	0.0892
GO:0002335	Mature B cell differentiation	B	1	1	0.0892
GO:0032996	Bcl3-Bcl10 complex	C	1	1	0.0892
GO:0004502	Kynurenine 3-monooxygenase activity	M	1	1	0.0892
GO:0043509	Activin A complex	C	1	1	0.0892
GO:0048180	Activin complex	C	1	1	0.0892
GO:0009617	Response to bacterium	B	99	3	0.0938
GO:0031325	Positive regulation of cellular metabolic process	B	487	6	0.0938
GO:0051704	Multi-organism process	B	497	6	0.0987
GO:0009893	Positive regulation of metabolic process	B	498	6	0.0987
GO categories: B, Biological process; C, Cellular component; M, Molecular function. The study count represents the number of genes
out of the 56 EVI1 responsive genes that is assigned to the relevant GO category, the population count represents the number of genes
out of all HG18 RefSeq genes that is assigned to the relevant GO category. P-values were adjusted for multiple testing using the
method of Benjamini and Hochberg.
