# Supplementary material for: EVI1 promotes tumor growth via transcriptional repression of MS4A3
Source: J Hematol Oncol. 2015 Mar 21;8:28. doi: 10.1186/s13045-015-0124-6 (PMC4389965; doi:10.1186/s13045-015-0124-6)
Supplement: Additional file 2: Figure S1. — Confirmation of ectopic expression of MS4A3 in transduced U937_EVI1 and U937_vec cells. Immunofluorescence analysis of MS4A3 expression in U937_vec_vec (A), U937_vec_MS4A3 (B), U937_EVI1_vec (C), and U937_EVI1_MS4A3 (D) cells. Endogenous MS4A3 was observed in U937_vec_vec and U937_EVI1_vec cells, and strong ectopic MS4A3 expression was present in U937_vec_MS4A3 and U937_EVI1_MS4A3 cells. [file 13045_2015_124_MOESM2_ESM.zip]

Archive with 1 entries (1 files):
- 13045_2015_124_MOESM2_ESM.bmp
