# Supplementary material for: EVI1 promotes tumor growth via transcriptional repression of MS4A3
Source: J Hematol Oncol. 2015 Mar 21;8:28. doi: 10.1186/s13045-015-0124-6 (PMC4389965; doi:10.1186/s13045-015-0124-6)
Supplement: Additional file 4: Figure S3. — Nuclear localization of Ki-67 and of double strand break containing DNA identified through TUNEL staining. Magnifications from one of the tumors shown in Figure 4B. (A) Immunohistochemical staining for Ki-67; (B) TUNEL staining. Scale bar, 50 μm. [file 13045_2015_124_MOESM4_ESM.zip]

Archive with 1 entries (1 files):
- 13045_2015_124_MOESM4_ESM.bmp
