# Supplementary material for: EVI1 promotes tumor growth via transcriptional repression of MS4A3
Source: J Hematol Oncol. 2015 Mar 21;8:28. doi: 10.1186/s13045-015-0124-6 (PMC4389965; doi:10.1186/s13045-015-0124-6)
Supplement: Additional file 5: Table S2. — Oligonucleotide primers used for cDNA cloning, qRT-PCR, preparation of reporter constructs, and ChIP. fwd, forward primer; rev, reverse primer. [file 13045_2015_124_MOESM5_ESM.xlsx]

## Sheet: Tabelle1
	Additional Table 2. Oligonucleotide primers used for cDNA cloning, qRT-PCR, preparation of reporter
	constructs, and ChIP
	ID	fwd (5´-3´)	rev (5´-3´)
	cDNA cloning
	MS4A3_1st run	tccgttatcgggaaaagatg	cctgagtttgtgggtgaagc
	MS4A3_nested	caggatccaatggcctcccacgaagt	ctgactcgaggattacacagaattgggaggtga
	qRT-PCR
	EVI1	acccactcctttctttatggacc	tgatcagccagttggaattgtg
	MS4A3	cagagtcaccggacctatgc	cagtttgcattgcaccacat
	Cyclophilin D	atattggaaaatgtggaagtgaaagg	tcgccagagccatcttttg
	Cloning of reporter constructs
	pMS4A3(-3213/+11)/pGluc	ggaattcgccattgggaaatattgcat	aaagcttcggaagcctccacagactta
	pMS4A3(-1992/-1)/pGluc	ccagaattcaaggaattgaagaaagagctcaa	ccaggatccacagacttaacgttatctttgcctt
	pMS4A3(-1441/-1)/pGluc	ccagaattccacaatctctgcccacacac	ccaggatccacagacttaacgttatctttgcctt
	pMS4A3(-1118/-1)/pGluc	ccagaattctggccacttttgaaactgaa	ccaggatccacagacttaacgttatctttgcctt
	pMS4A3(-668/-1)/pGluc	ccagaattcgcacagggcttttccagtta	ccaggatccacagacttaacgttatctttgcctt
	pMS4A3(-268/-1)/pGluc	ccagaattctacctccaacccacaacctc	ccaggatccacagacttaacgttatctttgcctt
	pMS4A3(-3213/-279)/pGluc	cgcggaattcgccattgggaaatattgcat	cgcaaagcttaggtgcatagcaagaagagaca
	ChIP
	MS4A3	gaaacacaatggatcagcga	tctttgccttatgcaacacttt
